# Supplementary material for: Genetic Structure and Inferences on Potential Source Areas for Bactrocera dorsalis (Hendel) Based on Mitochondrial and Microsatellite Markers
Source: PLoS One. 2012 May 16;7(5):e37083. doi: 10.1371/journal.pone.0037083 (PMC3353900; doi:10.1371/journal.pone.0037083)
Supplement: Table S1 — Pairwise FST values based on mitochondrial sequences (below diagonal) and microsatellite loci (above diagonal). Some of the values were not significantly different from zero (ns) (XLS) [file pone.0037083.s003.xls]

## Sheet: Sheet1
		MM	MO	VP	VN	VY	LL	LM	CS	TC	TB	YY	YK	YD	YQ	YR	YH	YN	YJ	YW	YM	YL	GJ	GN	GZ	FX	NK	JA	HC	HA
	MM		—	0.12	0.13	—	0.19	—	0.15	0.1	0.13	0.14	0.17	0.15	0.17	0.03ns	0.19	—	—	—	—	—	0.17	0.13	0.12	0.12	0.14	0.12	0.16	0.14
	MO	0.03ns		—	—	—	—	—	—	—	—	—	—	—	—	—	—	—	—	—	—	—	—	—	—	—	—	—	—	—
	VP	0.19	0.14		0.03ns	—	0.14	—	0.05	0.08	0.1	0.08	0.13	0.08	0.15	0.1	0.12	—	—	—	—	—	0.1	0.03ns	0.02ns	0.01ns	0.03ns	0.04	0.15	0.08
	VN	0.14	0.1	0.03ns		—	0.14	—	0.08	0.06	0.08	0.07	0.1	0.07	0.11	0.08	0.13	—	—	—	—	—	0.1	0.03ns	0.03ns	0.03ns	0.04	0.07	0.17	0.11
	VY	0.14	0.19	0.04ns	0.03ns		—	—	—	—	—	—	—	—	—	—	—	—	—	—	—	—	—	—	—	—	—	—	—	—
	LL	0.17	0.17	0.21	0.16	0.12		—	0.07	0.08	0.08	0.19	0.19	0.2	0.2	0.2	0.08	—	—	—	—	—	0.1	0.1	0.12	0.1	0.16	0.12	0.18	0.11
	LM	0.12	0.2	0.29	0.24	0.16	0.03ns		—	—	—	—	—	—	—	—	—	—	—	—	—	—	—	—	—	—	—	—	—	—
	CS	0.16	0.23	0.14	0.2	0.21	0.16	0.14		0.02ns	0.2	0.08	0.11	0.11	0.11	0.12	0.06	—	—	—	—	—	0.16	0.07	0.07	0.06	0.09	0.08	0.13	0.09
	TC	0.12	0.19	0.14	0.12	0.17	0.18	0.26	0.04ns		0.01ns	0.1	0.11	0.11	0.12	0.08	0.06	—	—	—	—	—	0.18	0.06	0.06	0.06	0.08	0.09	0.1	0.06
	TB	0.09	0.17	0.15	0.12	0.14	0.12	0.2	0.02ns	0.02ns		0.13	0.14	0.14	0.14	0.13	0.06	—	—	—	—	—	0.18	0.08	0.07	0.09	0.11	0.11	0.12	0.07
	YY	0.08	0.11	0.14	0.09	0.09	0.06	0.09	0.18	0.14	0.11		0.11	0.02ns	0.09	0.12	0.13	—	—	—	—	—	0.14	0.07	0.11	0.08	0.11	0.11	0.21	0.17
	YK	0.07	0.08	0.11	0.06	0.06	0.06	0.1	0.18	0.13	0.1	0.01ns		0.12	0.02ns	0.12	0.17	—	—	—	—	—	0.14	0.12	0.13	0.12	0.15	0.14	0.21	0.17
	YD	0.18	0.14	0.15	0.04	0.13	0.22	0.3	0.26	0.15	0.16	0.02ns	0.03ns		0.08	0.1	0.15	—	—	—	—	—	0.16	0.09	0.13	0.09	0.13	0.11	0.21	0.16
	YQ	0.17	0.16	0.23	0.17	0.13	0.17	0.08	0.21	0.21	0.15	0.03ns	0.02ns	0.21		0.12	0.18	—	—	—	—	—	0.14	0.12	0.13	0.12	0.16	0.14	0.22	0.18
	YR	0.03ns	0.03ns	0.1	0.08	0.14	0.25	0.31	0.28	0.18	0.19	0.15	0.12	0.09	0.24		0.18	—	—	—	—	—	0.17	0.11	0.1	0.1	0.1	0.11	0.17	0.13
	YH	0.23	0.27	0.1	0.11	0.03ns	0.37	0.35	0.31	0.3	0.31	0.32	0.32	0.22	0.36	0.24		—	—	—	—	—	0.12	0.1	0.13	0.11	0.15	0.15	0.21	0.14
	YN	0.06	0.07	0.1	0.06	0.06	0.15	0.09	0.18	0.14	0.11	0.03ns	0.04ns	0.04ns	0.02ns	0.12	0.21		—	—	—	—	—	—	—	—	—	—	—	—
	YJ	0.18	0.17	0.23	0.18	0.14	0.02ns	0.04ns	0.22	0.22	0.17	0.07	0.09	0.13	0.15	0.26	0.34	0.08		—	—	—	—	—	—	—	—	—	—	—
	YW	0.23	0.26	0.12	0.14	0.04ns	0.3	0.38	0.21	0.3	0.32	0.32	0.32	0.22	0.36	0.23	0.01ns	0.3	0.35		—	—	—	—	—	—	—	—	—	—
	YM	0.1	0.14	0.16	0.04ns	0.03ns	0.23	0.3	0.28	0.2	0.2	0.16	0.13	0.09	0.27	0.14	0.03ns	0.13	0.26	0.05ns		—	—	—	—	—	—	—	—	—
	YL	0.04ns	0.02ns	0.21	0.19	0.27	0.29	0.35	0.3	0.29	0.31	0.28	0.27	0.22	0.4	0.03ns	0.36	0.27	0.31	0.36	0.28		—	—	—	—	—	—	—	—
	GJ	0.15	0.11	0.07	0.06	0.1	0.13	0.22	0.22	0.15	0.13	0.09	0.06	0.18	0.17	0.1	0.26	0.16	0.18	0.25	0.13	0.23		0.03ns	0.09	0.03ns	0.11	0.11	0.16	0.12
	GN	0.2	0.26	0.03ns	0.04ns	0.24	0.35	0.36	0.36	0.24	0.26	0.29	0.27	0.13	0.32	0.18	0.17	0.26	0.32	0.18	0.17	0.28	0.04ns		0.01ns	0.01ns	0.02ns	0.02ns	0.12	0.06
	GZ	0.15	0.17	0.04ns	0.07	0.2	0.32	0.35	0.3	0.19	0.21	0.22	0.2	0.12	0.32	0.09	0.2	0.2	0.34	0.2	0.16	0.14	0.16	0.05ns		0.02ns	0.003ns	0.03ns	0.11	0.03ns
	FX	0.16	0.21	0.07	0.06	0.22	0.3	0.35	0.26	0.12	0.15	0.2	0.17	0.11	0.3	0.15	0.3	0.18	0.33	0.31	0.21	0.25	0.18	0.07	0.04ns		0.03ns	0.02ns	0.100.	0.04ns
	NK	0.18	0.21	0.04ns	0.07	0.21	0.37	0.33	0.35	0.25	0.26	0.27	0.26	0.18	0.36	0.14	0.2	0.25	0.3	0.2	0.19	0.2	0.2	0.03ns	0.02ns	0.02ns		0.05	0.15	0.09
	JA	0.14	0.17	0.1	0.09	0.15	0.28	0.36	0.26	0.15	0.17	0.2	0.19	0.16	0.31	0.14	0.23	0.19	0.32	0.22	0.18	0.21	0.16	0.19	0.12	0.05ns	0.14		0.1	0.05
	HC	0.09	0.12	0.06	0.07	0.14	0.22	0.28	0.26	0.17	0.16	0.13	0.1	0.13	0.22	0.1	0.31	0.1	0.23	0.31	0.19	0.21	0.22	0.13	0.14	0.16	0.18	0.14		0.02ns
	HA	0.17	0.12	0.07	0.09	0.12	0.17	0.23	0.21	0.12	0.11	0.1	0.17	0.13	0.17	0.12	0.32	0.08	0.19	0.32	0.18	0.24	0.21	0.26	0.05ns	0.04ns	0.22	0.14	0.02ns
																																HA
