# Supplementary material for: Genetic Structure and Inferences on Potential Source Areas for Bactrocera dorsalis (Hendel) Based on Mitochondrial and Microsatellite Markers
Source: PLoS One. 2012 May 16;7(5):e37083. doi: 10.1371/journal.pone.0037083 (PMC3353900; doi:10.1371/journal.pone.0037083)
Supplement: Table S2 — Effective immigration rate between populations pairs estimated from mitochondrial data using MIGRATE. Instances of asymmetrical gene flow are indicated in bold. The source population is indicated in columns, the target population in row. (XLS) [file pone.0037083.s004.xls]

## Sheet: Sheet1
		MM	MO	VP	VN	VY	LL	LM	CS	TC	TB	YY	YK	YD	YQ	YR	YH	YN	YJ	YW	YM	YL	GJ	GN	GZ	FX	NK	JA	HC	HA
	MM		61.6.6	212.6	80.9	92.3	77.1	55.5	84.7	96.9	86.9	68.1	82.4	54.1	57.5	82.3	65.4	53.6	53.9	61.4	58.1	60.3	59.8	43.5	99.8	75.9	67.3	53.7	50.5	69.5
	MO	623.4		256.2	53.7	51.4	96.5	35.8	91.3	79.2	99.8	54.1	69.1	95.5	67.8	128.4	49.3	64.4	56.5	78.2	54.2	51.7	86.5	69.1	446.5	96.8	68.9	51.3	50.1	63.1
	VP	83.9	98.1		300.9	437.2	55.7	23.9	180.2	164.8	179.4	99.6	56.2	76.1	61.2	81.3	54.3	44.9	48.6	55.3	68.2	71.3	70.9	53.4	210.9	38.1	58.3	66.7	52.2	64.6
	VN	80.9	88.9	694.8		200.6	63.3	56.6	177.7	157.7	165.4	70.5	95.4	60.4	47.3	63.9	57.1	54.7	66.3	76.1	69.5	52.8	59.7	90.3	139.7	99.2	73.3	60.6	51.8	50.6
	VY	97.1	87.5	650.9	525.1		88.6	23.3	193.6	169.6	195.1	52.3	74.6	70.8	74.2	52.2	157.9	53.7	48.6	82.8	78.5	50.4	61.6	52.3	311.6	70.9	85.2	61.1	48.6	60.5
	LL	97.3	65.4	620.4	141.7	78.7		246.5	184.3	171.5	159.7	20.5	90.5	48.4	56.2	52.3	60.5	65.9	64.7	81.1	72.8	65.3	57.9	42.5	157.9	83.8	99.2	56.8	54.6	57.3
	LM	94.2	101.1	413.9	99.3	77.5	179.8		160.2	181.5	138.4	28.8	83.3	52.2	57.3	51.7	75.3	51.2	66.3	55.5	64.6	77.1	67.5	68.4	107.5	89.9	91.3	53.6	60.5	55.3
	CS	88.7	49.3	488	552.7	172.5	82.2	164.9		348.3	390.1	28.4	61.5	49.7	59.3	61.9	78.3	61.7	48.5	67.8	87.1	67.4	59.8	75.2	451	168.5	99.2	50.1	52.2	64.2
	TC	69.7	146.3	434.4	127.5	141.9	98.1	112.5	403.7		456	77.2	73.3	97.2	41.8	76.8	48.7	76.9	71.6	59.9	97.7	53.9	48.8	79.3	318	158.2	81.5	51.1	50.9	66.3
	TB	61.9	158.9	673.7	115.1	211.4	149.2	179.3	523.4	161.5		59.3	67.8	71.5	46.5	88.9	55.5	73.5	50.2	69.3	64.2	48.5	64.3	61.3	184.2	98.4	80.7	60.3	56.8	63.3
	YY	85.8	166.5	283.73	110.9	97.9	80.5	98.9	151.4	98.7	188.4		100.5	151.3	69.5	81.3	60.1	163.8	81.8	67.5	74.6	51.8	79.1	99.4	159.1	72.2	95.7	60.8	51.5	59.2
	YK	68.7	111.2	339.9	96.3	69.8	51.2	89.8	164.7	109.2	193.8	221		148.9	79.1	59.5	63.4	71.8	70.1	58.4	75.9	62.4	61.9	60.4	101.9	99.3	88.4	65.7	53.1	54.8
	YD	42.2	106.3	276.8	56.6	62.7	54.3	67.5	88.5	88.8	89.7	183	98.8		54.2	46.7	69.9	62.6	46.7	57.6	86.5	56.3	75.5	77.4	135.5	62.9	57.9	53.9	55.4	55.2
	YQ	57.3	93.9	239.3	60.2	51.7	55.8	79.8	125.2	79.4	70.8	210	316.6	91.3		53.5	63.1	60.9	75.2	38.9	99.5	51.9	59.3	47.1	187.1	176.8	61.2	58.5	54.2	66.7
	YR	370.2	390.5	343.9	88.5	158.1	60.3	82.7	129.4	95.6	62.2	58.4	148.2	76.4	50.1		62.8	56.2	88.8	69.3	82.3	212	58.9	71.6	166.5	153.1	77.9	55.5	60.3	68.9
	YH	81.1	88.7	224.9	209.3	492.9	59.8	67.8	121.9	75.6	126.6	29.5	60.1	74.3	59.9	51.2		70.2	54.2	54.8	84.2	63.7	62.9	57.6	184.8	139.8	73.4	58.8	50.6	54.9
	YN	94.3	89.2	400.5	99.8	76.6	61.2	81.5	135.9	86.9	116.6	243	121.7	97.5	60.8	63.7	91.5		57.9	69.4	69.5	59.4	67.1	65.2	208.3	40.2	89.1	52.1	60.8	51.1
	YJ	57.6	76.3	282.1	82.7	68.7	229.4	236.3	123.4	69.1	143.7	115.3	96.8	51.5	56.5	97.1	66.5	61.4		55.9	72.6	67.7	57.7	63.1	119.2	77.3	73.2	62.3	50.6	62.1
	YW	67.5	78.5	279.4	265.9	396.8	72.6	57.1	145.6	86.7	122.3	129.3	75.6	62.7	74.5	88.8	207	167	67.8		84.2	62.1	54.2	52.6	293.3	82.5	61.4	65.4	59.9	76.7
	YM	63.4	82.4	113.3	234.3	311.2	52.3	83.3	134.9	97.8	131.6	161	83.1	50.8	56.3	96.5	299	124	41.2	223		52.4	65.6	64.7	295.7	96.7	75.5	60.9	65.1	69.5
	YL	246.3	387	234.2	50.4	114.3	56.7	71.2	153.5	62.6	95.5	58.2	68.3	87.7	61.2	236	67.3	46.5	51.7	63.5	63.7		66.7	50.2	89.8	48.7	83.9	52.8	64.3	60.6
	GJ	83.3	114.7	109.4	128.8	131.4	59.3	67.3	166.8	80.2	63.6	61.4	108	49.9	45.8	76.5	76.6	54.6	44.4	53.8	48.1	53.2		395	299.6	89.9	86.5	52.1	51.3	62.8
	GN	70.2	113.7	485	257.2	111.1	50.3	52.1	159.5	196.6	129.7	31.4	44.6	70.9	63.3	52.4	83.5	81.2	50.2	64.2	64.5	55.5	64.1		670.5	136.9	86.5	63.7	55.5	63.5
	GZ	77.3	57.8	236.9	72.4	245.5	43.5	64.9	85.9	159.5	190.3	54.2	76.9	55.5	59.5	66.8	66.4	90.2	56.4	55.9	65.7	69.6	65.5	150.9		161	173.2	56.4	57.6	65.8
	FX	54.5	56.5	356.2	384.2	78.8	69.7	57.7	154.5	177.8	168.6	52.1	50.5	69.9	58.8	43.7	72.4	56.5	68.6	68.1	61.5	55.2	91.3	103	658.3		188.1	55.6	47.9	80.4
	NK	26.2	28.9	646.1	317.3	124.5	45.7	58.5	121.3	198.6	143.2	65.4	71.1	96.5	52.6	66.2	47.7	68.6	77.6	76.6	55.9	51.1	56.9	145.5	513.2	159.2		53.3	48.1	83.6
	JA	31.8	34.5	179.9	174.7	102.3	41.4	63.1	159.8	71.9	87.3	68.9	53.6	56.8	61.7	76.5	88.3	71.2	68.2	69.8	53.3	55.1	68.9	90.8	292.8	583.3	111.3		44.9	82.3
	HC	55.1	46.8	283.2	133.8	69.5	24.7	51.1	127.4	69.8	50.2	55.8	69.9	49.5	46.9	77.6	51.2	60.2	67.1	89.4	62.6	56.9	75.4	151.6	359.3	198.5	153.4	69.6		384.2
	HA	20.4	23.9	323.1	158.9	65.9	52.6	57.2	70.4	51.3	62.3	64.5	58.3	50.9	47.4	53.2	60.8	64.5	69.8	62.6	65.8	55.2	55.8	142.3	454.2	132.3	94.7	70.3	45.2
